# Supplementary material for: Meis1 establishes the pre-hemogenic endothelial state prior to Runx1 expression
Source: Nat Commun. 2023 Jul 27;14:4537. doi: 10.1038/s41467-023-40283-0 (PMC10374625; doi:10.1038/s41467-023-40283-0)
Supplement: Supplementary file 4 — Source Data [file 41467_2023_40283_MOESM4_ESM.xls]

## Sheet: Fig 3c,d,h-j 
	Figure 3c: % Meis1-GFP+ cells in endothelial cell (EC), pre-HSPC I, pre-HSPC II and hematopoietic cell (HC) populations in E9.5 and E10.5 AGM
		Cell Type Gated E9.5				Cell Type Gated E10.5
		EC	pre-HSPC I	pre-HSPCII	HC	EC	pre-HSPC I	pre-HSPCII	HC
	Experiment 1:					37.7	97.5	100	87.5
						30.9	92.7	93.8	80.4
						34.5	96.8	91.7	85.6
	Experiment 2:					13.3	92.2	100	79.7
						19.6	92.5	100	82
	Experiment 3:	48.4	97.5	100	72.7	24.1	95.8	100	73.7
		38.7	98.6	100	62.4	23.8	98.6	100	75.5
		37.4	97.2	100	66.3	21.8	95.9	100	73.1
		32.5	96.5	100	68.1
	Experiment 4:	57.8	100	N/A	86.9
		54.3	100	N/A	96.3
		38.8	83.2	N/A	81.2
		31.5	82.4	100	33.3
	Experiment 5:	50.3	100	100	84.5
	Experiment 6:					11.6	96.7	75	58.5
						13.8	90.1	86.4	67.1
						14.6	98.1	100	69.5
						16.3	100	96.8	72.8
	Figure 3d: Mean Fluorescence Intensity (MFI) of Meis1GFP within in endothelial cell (EC), pre-HSPC I, pre-HSPC II and hematopoietic cell (HC) populations in E9.5 and E10.5 AGM
		Cell Type Gated E9.5				Cell Type Gated E10.5
		EC	pre-HSPC I	pre-HSPCII	HC	EC	pre-HSPC I	pre-HSPCII	HC
	Experiment 1:	1224	2676	3556	1297	1518	2892	3201	1429
		1197	2767	2701	1259	1489	3141	3506	1429
		1162	3090	4111	1250	1572	2893	3294	1518
		1150	3115	4011	1348
	Figure 3h: Number of Meis1GFP+ EC per E9.5 and E10.5 AGM
		E9.5	E10.5
	Experiment 1:	704	251
		310	294
		312	418
		279	399
	Experiment 2:	509
		396
		340
		250
	Experiment 3:	382
	Experiment 4:		584
			1490*		* 1 outlier removed (Grubbs' test)
			729
			699
	Figure 3i: Number of Meis1GFP+CD44- and MeisGFP+CD44+ EC per E9.5 and E10.5 AGM
		E9.5		E10.5
		MeisGFP+ CD44-	MeisGFP+ CD44+	MeisGFP+ CD44-	MeisGFP+ CD44+
	Experiment 1:	329	253
		272	168
		340	205
		250	159
	Experiment 2:	226	241
	Experiment 3:			104	354
				303*	787*		* 1 outlier (litter) removed (Grubbs' test)
				193	318
				143	372
	Figure 3j: Percentage of CD44+ cells within AGM MeisGFP+EC at E9.5 and E10.5
		E9.5	E10.5
	Experiment 1:	43.1
		36
		29.1
		36.2
	Experiment 2:	59.2
	Experiment 3:		78.5
			73.1
			63.5
			72.7

## Sheet: Fig 4b,c,f
	Figure 4b: mRNA expression of indicated genes relative to Gapdh in FACS-isolated populations from Meis1-GFP AGM at E10.5
		(Meis1)GFP- EC					(Meis1)GFP+ EC
		Experiment 1			Experiment 2		Experiment 1			Experiment 2
	Gene	replicate 1	replicate 2	replicate 3	replicate 4	replicate 5	replicate 1	replicate 2	replicate 3	replicate 4	replicate 5
	Meis1	0.001786	0.001792	0.001841	0.001455	0.00204	0.025566	0.019271	0.024675	0.021221	0.023684
	Runx1	0.000271	0.00028	0.000147	0.000385	0.000493	0.005081	0.006076	0.009091	0.003198	0.008772
	Gfi1	4.31e-05	7.01e-05	0.000153	0	0	0.002362	0.002205	0.003734	0.006977	0.001425
	Spi1	3.69e-05	2.34e-05	0.000189	9.42e-05	0	0.00301	0.003472	0.005519	0.003198	0.00614
	Figure 4c: mRNA expression of indicated genes relative to Gapdh in FACS-isolated populations from Runx1-GFP AGM at E10.5
		(Runx1)GFP- EC							(Runx1)GFP+ EC
		Experiment 1		Experiment 2			Experiment 3		Experiment 1		Experiment 2			Experiment 3
	Gene	replicate 1	replicate 2	replicate 3	replicate 4	replicate 5	replicate 6	replicate 7	replicate 1	replicate 2	replicate 3	replicate 4	replicate 5	replicate 6	replicate 7
	Meis1	0.017637	0.012561	0.005726	0.004366	0.003214	0.003639	0.003017	0.007037	0.009697	0.032805	0.026483	0.013544	0.020505	0.02078
	Runx1	0.000423	0.000962	0.000961	0.001056	0.000762	0.000301	0.00025	0.007407	0.007576	0.04638	0.034958	0.02784	0.01596	0.02082
	Figure 4f: Hematopoietic colony formation from Meis1GFP- and Meis1GFP- endothelial cells following coculture with OP9 stromal cells
	# cells plated per well	(Meis1)GFP+ EC					(Meis1)GFP- EC
		replicate 1	replicate 2	replicate 3	replicate 4	Summary	replicate 1	replicate 2	replicate 3	replicate 4	Summary
	5000	NA	NA	NA	NA	NA	0/1	NA	NA	NA	0/1
	4500	NA	NA	NA	NA	NA	NA	0/1	NA	NA	0/1
	2500	1/1	NA	NA	NA	1/1	0/1	NA	NA	0/1	0/2
	1500	NA	NA	NA	NA	NA	NA	0/1	0/1	0/1	0/3
	1000	2/2	NA	NA	NA	2/2	0/1	NA	0/1	0/1	0/3
	400	NA	1/1	0/1	2/2	3/4	NA	NA	NA	NA	NA
	300	NA	1/1	1/1	0/1	2/3	NA	NA	NA	NA	NA
		*each replicate was done on a different experimental day

## Sheet: Fig 5b,c,g
	Figure 5b: Frequency of hematopoietic colony formation from endothelial cells FACs isolated from Meis-f/f (Meis1 wildtype), Meis-f/+;Cre+ (Meis1 endothelial heterozygous) and Meis-f/f;Cre+ (Meis1 endothelial knockout) AGM following coculture with OP9 stromal cells
		Meis-f/f	Meis-f/+; Cre+	Meis-f/f; Cre+
	Litter 1	0.002	0	0
		0
		0.003
		0.001
	Litter 2	0.002	0.001	0.0009
		0.002	0.0027	0.001
		0.0027		0
		0.0017
	Figure 5c: mRNA expression of indicated hematopoeitic genes normalized to Gapdh in FACS-isolated endothelial cells from Meis-f/f (Meis1 wildtype)and Meis-f/f;Cre+ (Meis1 endothelial knockout) AGM
		Meis-f/f			Meis-f/f;Cre+
	Gene	Litter 1	Litter 2	Litter 3	Litter 1	Litter 2	Litter 3
	Meis1	1	1.00878	0.991292	0.355662	0.218296	0.123513
	Runx1	1	0.919102	1.0809	0.478059	0.502088	0.417151
	Gfi1	1	1	1	0.730997	0.877158	0.66147
	Spi1	1	0.968029	1.03197	0.452835	0.532603	0.753876
	Figure 5g: Percentage of CD44+ endothelial cells within AGM of Meis-f/f (Meis1 wildtype), Meis-f/+;Cre+ (Meis1 endothelial heterozygous) and Meis-f/f;Cre+ (Meis1 endothelial knockout) embryos
			Meis-f/f	Meis-f/+; Cre+	Meis-f/f; Cre+
		Experiment 1 :	36.6	32.5	15.5
			24.3	21.2	25.3
			18.3		14.7
			15.4
		Experiment 2 :	29.9	18.2	23.8
			18.9		15.2
			23		20.8
		Experiment 3 :	27.2	27.5	18.6
			33.2
			31.4
			25.7

## Sheet: Fig 6a,c,e
	Figure 6a: Percentage (within CD31+CD45- cells) (left) and number (right) of CD41low pre-HSPC within AGM of Meis-f/f (Meis1 wildtype), Meis-f/+;Cre+ (Meis1 endothelial heterozygous) and Meis-f/f;Cre+ (Meis1 endothelial knockout) embryos E10.5
		Percentage				Number
		Meis-f/f	Meis-f/+; Cre+	Meis-f/f; Cre+		Meis-f/f	Meis-f/+; Cre+	Meis-f/f; Cre+
	Exp 1:	2.64		1.91		203		178
		4.02		1.31		850		181
		6.97		3		387		444
		5.22		2.19		907		187
		5.45		5.45		474		168
				2.34				284
	Exp 2:	11.2	7.61	2.8		663	397	261
		6.87		3.32		623		283
		8.79				393
		6.94				572
		4.98				818
	Exp 3:	6.16	4.59	5.08
		4.36	5.07	4.49
		4.31		2.22
		2.78		3.43
		5.87		3.77
		3.11		2.19
		4.62		2.96
		4.75
		8.89
		5.48
		9.2
		8.64
	Figure 6c: Percentage (within CD31+CD45- cells) (left) and number (right) of CD41low pre-HSPC within AGM of Meis-f/f (Meis1 wildtype), Meis-f/+;Cre+ (Meis1 endothelial heterozygous) and Meis-f/f;Cre+ (Meis1 endothelial knockout) embryos E9.5
		Percentage				Number
		Meis-f/f	Meis-f/+; Cre+	Meis-f/f; Cre+		Meis-f/f	Meis-f/+; Cre+	Meis-f/f; Cre+
	Exp 1:	6.23	3.84	3.04		112	104	44
		4.61				50
		7.79				254
		6.14				331
	Exp 2:	7.2	1.15	2.99		67	7	59
		5.44	5.07	5.52		89	104	80
		3.43		4.2		80		71
		5.49				50
	Exp 3:	12.6	2.73	3.07		212	50	25
		10.9		2.62		128		54
		9		3.03		165		50
	Exp 4:	7.3		4		41		30
		6.21		4.64		71		33
		5.38				46
	Exp 5:	4.95	4.77	3.7		68	84	47
		5.9	4.16	3.2		132	77	32
		2.21	4.98			34	88
		5.21	2.33			68	25
		3.48	4.39			27	74
			3.29				55
	Figure 6e: Quantification of Intra Aortic Hematopoieitic Clusters (IAHC) per dorsal aorta in Meis-f/f; Runx1+23GFP+ (Meis1 wildtype) and Meis-f/f;Cre+;Runx1+23GFP+ (Meis1 endothelial knockout) embryos E10.5
		Meis-f/f; +23GFP+	Meis-f/f; Cre+; +23GFP+
		17	6
		14	5
		11	7
		15
		*each entry is a unique embryo

## Sheet: Fig 7b,f,g
	Figure 7b: Mean Fluorescence Intensity (MFI) of CD44-APC immunostaining of untransudced parental aortic endothelial cells, and 72h following transduction with YFP-CTRL, YFP-Meis1 (Meis1-OE) by flow cytometry
		Untransduced	YFP-CTRL	Meis1-OE
		13800	12500	16700
		13200	15100	20200
			13000	17600
	Figure 7f: Mean Fluorescence Intensity (MFI) of indicated cell surface marker immunostaining of aortic endothelial cells transduced with YFP-CTRL or YFP-Meis1 (Meis1-OE) following 6 days co-culture with OP9 stromal cells by flow cytometry
			YFP-CTRL						Meis1-OE
			Sample 1		Sample 2		Sample 3		Sample 1		Sample 2		Sample 3
		Marker	replicate 1	replicate 2	replicate 1	replicate 2	replicate 1	replicate 2	replicate 1	replicate 2	replicate 1	replicate 2	replicate 1	replicate 2
		VEC	7547	7995	7195	8586	7517	9000	6144	7997	7343	9435	10592	8795
		CD44	1956	1400	907	877	923	774	5400	3877	5988	4441	5418	4454
		CD117	1388	1406	1100	952	1080	984	1395	1578	1233	1157	1245	1147
		CD43	2204	2618	1935	1864	1249	1091	1427	1930	1759	1977	2104	2241
		CD45	633	665	522	378	414	322	700	757	600	553	614	544
	Figure 7g: Percentage of YFP+ YFP-CTRL or YFP-Meis1 (Meis1-OE) transduced cells expressing indicated cell surface marker following 6 days co-culture with OP9 stromal cells by flow cytometry
			YFP-CTRL						Meis1-OE
			Sample 1		Sample 2		Sample 3		Sample 1		Sample 2		Sample 3
		Marker	replicate 1	replicate 2	replicate 1	replicate 2	replicate 1	replicate 2	replicate 1	replicate 2	replicate 1	replicate 2	replicate 1	replicate 2
		VEC	97.9	98.8	97.3	98.4	98.3	97.9	94.2	98.1	96.6	98.5	98.3	97.6
		CD44	76.1	73.2	52	53	61	50.5	98.8	96.7	96.3	96.2	98.4	97.2
		CD117	50.6	50.7	33.7	22.5	33	26.2	53.8	57.6	40.4	34	38.5	34.7
		CD43	12	14.5	5.85	3.54	0.45	0.49	3.8	4.45	3.09	3.15	2.48	6.22
		CD45	2.45	2.42	1.95	0.86	1.02	0.49	2.63	1.41	1.23	1.21	1.02	1

## Sheet: Supp Fig 5b
	Supplementary Figure 5b: mRNA expression of indicated genes relative to Gapdh in FACS-isolated populations from Meis1-GFP embyros at E9.5
		Cell Type Sorted
		(Meis1)GFP-CD44- EC			(Meis1)GFP+CD44- EC			(Meis1)GFP+CD44+
	Gene	replicate 1	replicate 2	replicate 3	replicate 1	replicate 2	replicate 3	replicate 1	replicate 2	replicate 3
	Meis1	0.00335707	0.00272969	0.00239486	0.0319849	0.0422754	0.0232295	0.0284563	0.0319555	0.038587
	Cd44	0.00111902	0.00159787	0.000934579	0.00103481	0	0.00133144	0.0209314	0.0461517	0.0245773
	Cd31	0.061419	0.0758988		0.024459	0.00982036		0.016194	0.0109464
	Runx1	0.000132248	0.00133156	0.00036215	0.000159925	0.00287425	0.00424929	0.0114083	0.0278221	0.0463768
	Spi1	0.000208545	0.000279627	0.000642523	0.000235183	0	0.000410765	0.0172946	0.0517104	0.0204106
	Pbx1	0.0017294	0.00133156	0.00184089	0.00385701	0.00359281	0.00358255	0.00423783	0.00450399	0.010097
	Foxp1	0.00356053		0.00348455	0.00968956		0.00981308	0.00660651		0.00650314
	Vegfc	0.00116989	0.00166445	0.00118343	0.00178739	0.00179641	0.00233645	0.00246536	0.00188141	0.0040502
	Tulp4	0.00412004	0.00599201	0.00598291	0.00827846	0.00994012	0.00887851	0.00775862	0.00778221	0.00462065
	Smad6	0.00905392	0.00965379	0.00815253	0.0181562	0.0091018	0.0239875	0.0131969	0.0101482	0.00775813

## Sheet: Supp Fig 7d-i
	Supplementary Figure 7d: mRNA expression of indicated putative Meis1 target genes relative to Gapdh in FACS-isolated populations defined by CD200 expression (E10.5)
		Cell Type Sorted
		CD31+CD44-CD200-CD41-CD45- EC			CD31+CD44+CD200+CD41-CD45- pre-HE			CD31+CD44+CD200-CD41-CD45- HE			CD31+CD44+CD200-CD41loCD45+/- pre-HSPC
	Gene	replicate 1	replicate 2	replicate 3	replicate 1	replicate 2	replicate 3	replicate 1	replicate 2	replicate 3	replicate 1	replicate 2	replicate 3
	Pbx1	0.00380328	0.00513699	0.00313816	0.00773006	0.0103053	0.00816326	0.00818802	0.012381	0.0118712	0.00336404	0.0024789	0.00375762
	Foxp1	0.0087541	0.00821918	0.00861079	0.0136196	0.0229008	0.0193878	0.0111448	0.0133333	0.0237425	0.0052463	0.00369198	0.00511171
	Vegfc	0.00301639	0.00328767	0.00283199	0.0242945	0.0450382	0.0259184	0.00500379	0.00952381	0.00855131	0.00120144	0	0.000507786
	Tulp4	0.00960656	0.00910959	0.0105626	0.015092	0.0347328	0.0232653	0.0117513	0.00825397	0.0212274	0.00144173	0.000949367	0.000880162
	Smad6	0.0161639	0.0029452	0.0101416	0.0438037	0.0614504	0.0583673	0.0295299	0.0295238	0.027163	0.00284341	0.00142405	0.00125254
	Supplementary Figure 7e: mRNA expression of indicated putative Meis1 target genes relative to Gapdh in FACS-isolated populations defined by Notch4 expression (E10.5)
		Cell Type Sorted
		CD31+CD44-Notch4-CD41-CD45- EC			CD31+CD44+Notch4+CD41-CD45- pre-HE			CD31+CD44+Notch4-CD41-CD45- HE			CD31+CD44+Notch4-CD41loCD45+/- pre-HSPC
	Gene	replicate 1	replicate 2	replicate 3	replicate 1	replicate 2	replicate 3	replicate 1	replicate 2	replicate 3	replicate 1	replicate 2	replicate 3
	Pbx1	0.00328542	0.00949367	0.00240143	0.00629921	0.0116279	0.00862069	0.0121622	0.00636364	0.00948276	0.00367232	0.00319853	0.00388769
	Foxp1	0.0104723	0.0129747	0.00706093	0.0288714	0.0186047	0.0159151	0.0331081	0.0212121	0.0152709	0.0038983	0.00430147	0.00758099
	Vegfc	0.00390144	0.0056962	0.00268817	0.0170604	0.00616279	0.0266578	0.0391892	0.02	0.0172414	0.000621469	0.000588235	0.00112311
	Tulp4	0.00862423	0.0218354	0.00784946	0.0209974	0.0180233	0.0236074	0.0283784	0.0242424	0.0147783	0.00079096	0.00261029	0.00131749
	Smad6	0.00903491	0.00949367	0.00956989	0.0367454	0.0203488	0.0473475	0.0756757	0.0412121	0.0318966	0.00163842	0.00290441	0.00205184
	Supplementary Figure 7f: mRNA expression of indicated hematopoeitic genes relative to Gapdh in FACS-isolated populations defined by CD200 expression (E10.5)
		Cell Type Sorted
		CD31+CD44-CD200-CD41-CD45- EC			CD31+CD44+CD200+CD41-CD45- pre-HE			CD31+CD44+CD200-CD41-CD45- HE			CD31+CD44+CD200-CD41loCD45+/- pre-HSPC
	Gene	replicate 1	replicate 2	replicate 3	replicate 1	replicate 2	replicate 3	replicate 1	replicate 2	replicate 3	replicate 1	replicate 2	replicate 3
	Meis1	0.00921311	0.00836791	0.00591837	0.024908	0.0264249	0.0327338	0.0295679	0.0245902	0.0242494	0.0231077	0.0162822	0.0153563
	Cd44	0.000721311	0.00071231	0.000688863	0.037546	0.0512953	0.0395918	0.0125474	0.0221311	0.027163	0.0668803	0.0488467	0.0629655
	Runx1	0.000170492	0.000165975	0.000202832	0.00306749	0.0061658	0.00265306	0.00356331	0.00942623	0.0187123	0.0487785	0.041384	0.0346987
	Spi1	0.00015082	0	0.000283199	0.000122699	0.000362694	0.00112245	0.00132676	0.0106557	0.00754527	0.0853024	0.0738806	0.0690589
	Supplementary Figure 7g: mRNA expression of indicated hematopoeitic genes relative to Gapdh in FACS-isolated populations defined by Notch4 expression (E10.5)
		Cell Type Sorted
		CD31+CD44-Notch4-CD41-CD45- EC			CD31+CD44+Notch4+CD41-CD45- pre-HE			CD31+CD44+Notch4-CD41-CD45- HE			CD31+CD44+Notch4-CD41loCD45+/- pre-HSPC
	Gene	replicate 1	replicate 2	replicate 3	replicate 1	replicate 2	replicate 3	replicate 1	replicate 2	replicate 3	replicate 1	replicate 2	replicate 3
	Meis1	0.00246407	0.0110759	0.00358423	0.0472441	0.0383721	0.0318302	0.0398649	0.0345455	0.0352217	0.0213842	0.0251103	0.0306695
	Cd44	0.000533881	0.00123418	0.000609319	0.0393701	0.0139535	0.03687	0.0493243	0.049697	0.0235222	0.0564972	0.0595588	0.0637149
	Runx1	0	0	3.22581e-05	0.00524934	0.00238372	0.00862069	0.0148649	0.0109091	0.0131773	0.0335593	0.0340809	0.0522678
	Spi1	0.000164271	0	0.000215054	0	0.000872093	0.000915119	0.00216216	0.00309091	0.0023399	0.0635593	0.0606618	0.062851
	Supplementary Figure 7h: Mean Fluorescence Intensity (MFI) of Meis1GFP within indicated gated populations by flow cytometry (defined by CD200 expression, E10.5)
		Cell Type Gated
		CD31+CD44-CD200-CD41-CD45- EC		CD31+CD44+CD200+CD41-CD45- pre-HE		CD31+CD44+CD200-CD41-CD45- HE		CD31+CD44+CD200-CD41loCD45+/- pre-HSPC
		Litter 1	Litter 2	Litter 1	Litter 2	Litter 1	Litter 2	Litter 1	Litter 2
		389	392	901	998	1296	1257	1778	2141
		351	340	1119	945	1304	1453	2050	1975
	Supplementary Figure 7i: Mean Fluorescence Intensity (MFI) of Meis1GFP within indicated gated populations by flow cytometry (defined by Notch4 expression, E10.5)
		Cell Type Gated
		CD31+CD44-Notch4-CD41-CD45- EC			CD31+CD44+Notch4+CD41-CD45- pre-HE			CD31+CD44+Notch4-CD41-CD45- HE			CD31+CD44+Notch4-CD41loCD45+/- pre-HSPC
		Litter 1	Litter 2	Litter 3	Litter 1	Litter 2	Litter 3	Litter 1	Litter 2	Litter 3	Litter 1	Litter 2	Litter 3
		301	295	352	1180	1356	1201	939	897	991	1724	1704	1179
		226	262	302	907	1229	1017	1007	1296	725	1763	1788	972
		289	266	348	759	984	927	584	1057	857	1763	1670	1173
			265	375		1072	764		690	629		1594	889

## Sheet: Supp Fig 9c
Supplementary Figure 9c: Percent (%) excision of the Meis1 exon 8 locus in mice expressing VEC-Cre
	Mf/+;Cre	Mf/f;Cre
	54.9	72.9
	45.8	86.4
	47	93.2
	48.7	91.5
		89.6
		96.8
